# Supplementary material for: Renal Function, Atrial Cardiopathy, and Their Joint Association with Mortality in the General Population
Source: J Clin Med. 2025 Dec 24;15(1):122. doi: 10.3390/jcm15010122 (PMC12786734; doi:10.3390/jcm15010122)
Supplement: Supplementary file 1 [file jcm-15-00122-s001.zip]

Archive with 1 entries (1 files):
- jcm-3995712-supplementary.pdf
